# Supplementary material for: Are endemics functionally distinct? Leaf traits of native and exotic woody species in a New Zealand forest
Source: PLoS One. 2018 May 2;13(5):e0196746. doi: 10.1371/journal.pone.0196746 (PMC5931660; doi:10.1371/journal.pone.0196746)
Supplement: S2 Table — (XLSX) [file pone.0196746.s002.xlsx]

## Sheet: METADATA
column	units	description
Species.Code	NA	species acronym following New Zealand National Vegetation Survey Databank
nativity	NA	native or invasive
habit	NA	deciduous or evergreen
muAmax	NA	Posterior mean area-based maximum gross photosynthetic rate (parameter from light response curve)
Amax2.5	µmol CO2 m-2 s-1	Amax: lower bound of 95% Credible Interval
Amax97.5	µmol CO2 m-2 s-1	Amax: upper bound of 95% Credible Interval
sdAmax	µmol CO2 m-2 s-1	Amax: standard deviation of posterior distribution
muRd	µmol CO2 m-2 s-1	Posterior mean area-based dark respiration rate (parameter from light response curve)
Rd2.5	µmol CO2 m-2 s-1	Rd: lower bound of 95% Credible Interval
Rd97.5	µmol CO2 m-2 s-1	Rd: upper bound of 95% Credible Interval
sdRd	µmol CO2 m-2 s-1	Rd: standard deviation of posterior distribution
muLCPT	µmol photons m-2 s-1	posterior mean light compensation point; derived from x-intercept of fitted light response curves
LCPT2.5	µmol photons m-2 s-1	light compensation point: lower bound of 95% Credible Interval
LCPT97.5	µmol photons m-2 s-1	light compensation point: lower bound of 95% Credible Interval
sdLCPT	µmol photons m-2 s-1	light compensation point: standard deviation of posterior distribution
muAQY	µmol CO2 µmol-1 photons	apparent quantum yield (𝜙) -fitted from light response curve
AQY2.5	µmol CO2 µmol-1 photons	AQY: lower bound of 95% Credible Interval
AQY97.5	µmol CO2 µmol-1 photons	AQY: upper bound of 95% Credible Interval
sdAQY	µmol CO2 µmol-1 photons	AQY: standard deviation of posterior distribution
muPNUE	µmol CO2 (g N)-1 s-1	Posterior mean photosynthetic nitrogen use efficiency (PNUE=Amax/N)
PNUE2.5	µmol CO2 (g N)-1 s-1	PNUE: lower bound of 95% Credible Interval
PNUE97.5	µmol CO2 (g N)-1 s-1	PNUE: upper bound of 95% Credible Interval
sdPNUE	µmol CO2 (g N)-1 s-1	PNUE: standard deviation of posterior distribution
muPEUE	µmol CO2 (kg glucose)-1 s-1	Posterior mean photosynthetic energy use efficiency (PEUE=Amax/CC)
PEUE2.5	µmol CO2 (kg glucose)-1 s-1	PEUE: lower bound of 95% Credible Interval
PEUE97.5	µmol CO2 (kg glucose)-1 s-1	PEUE: upper bound of 95% Credible Interval
sdPEUE	µmol CO2 (kg glucose)-1 s-1	PEUE: standard deviation of posterior distribution
muWUE	µmol CO2 mm-1 H2O	Posterior mean instantaneous water use efficiency (WUE=Amax/Transpiration)
WUE2.5	µmol CO2 mm-1 H2O	WUE: lower bound of 95% Credible Interval
WUE97.5	µmol CO2 mm-1 H2O	WUE: upper bound of 95% Credible Interval
sdWUE	µmol CO2 mm-1 H2O	WUE: standard deviation of posterior distribution
muA.R	dimensionless	Posterior mean "respiration efficiency" - Amax/Rd
A.R2.5	dimensionless	A/R: lower bound of 95% Credible Interval
A.R97.5	dimensionless	A/R: upper bound of 95% Credible Interval
sdA.R	dimensionless	A/R: standard deviation of posterior distribution
muAmass	µmol CO2 g-1 s-1	Posterior mean mass-based maximum gross photosynthetic rate (fitted from light response curve)
Amass2.5	µmol CO2 g-1 s-1	Amass: lower bound of 95% Credible Interval
Amass97.5	µmol CO2 g-1 s-1	Amass: upper bound of 95% Credible Interval
sdAmass	µmol CO2 g-1 s-1	Amass: standard deviation of posterior distribution
muRdmass	µmol CO2 g-1 s-1	Posterior mean mass-based dark respiration rate (fitted from light response curve)
Rdmass2.5	µmol CO2 g-1 s-1	Rd: lower bound of 95% Credible Interval
Rdmass97.5	µmol CO2 g-1 s-1	Rd: upper bound of 95% Credible Interval
sdRdmass	µmol CO2 g-1 s-1	Rd: standard deviation of posterior distribution
Thickness	mm	leaf thickness
Thickness.se	mm	standard error of leaf thickness
Chlor	CCI	average chlorophyll content index reading from chlorophyll reader
Chlor.se	CCI	standard error of Chlor
Larea	cm	average leaf area
Larea.se	cm	standard deviation of leaf area
SLA	cm2 g-1	mean specific leaf area
SLA.se	cm2 g-1	standard deviation of SLA
LDMC	g g-1	mean leaf dry matter content
LDMC.se	g g-1	standard deviation of LDMC
Ash	g g-1	average leaf ash concentration
Ash.se	g g-1	standard error of leaf ash concentration
Nmass	% (100 * g g-1 )	average leaf N concentration (mass based)
Nmass.se	% (100 * g g-1 )	standard error of N concentration (mass based)
Cmass	% (100 * g g-1 )	C concentration (mass based)
Cmass.se	% (100 * g g-1 )	standard error of leaf C concentration (mass based)
CtoN	dimensionless	average C:N
CtoN.se	dimensionless	standard error of leaf C:N
Narea	g m-2	average leaf N concentration (area based)
Narea.se	g m-2	standard error of leaf N concentration (area based)
Carea	g m-2	average leaf C concentration (area based)
Carea.se	g m-2	standard error of leaf C concentration (area based)
Min	mg g-1	average leaf mineral concentration following Vertregt & Penning de Vries; Ash *0.67
Min.se	mg g-1	standard error of mineral concentratin
CC.mass	eq. g glucose g-1	average leaf construction cost (Poorter 1994); using Ash, N, and C
CC.mass.se	eq. g glucose g-1	standard error of leaf construction cost (Poorter 1994); using Ash, N, and C
CC.area	eq. g glucose m-2	average area-based leaf construction cost (Poorter 1994); using Ash, N, and C
CC.area.se	eq. g glucose m-2	standard error of area-based leaf construction cost (Poorter 1994); using Ash, N, and C
Asat	µmol CO2 m-2 s-2	mean light saturated net photosynthetic rate (empirical)
Asat.se	µmol CO2 m-2 s-2	standard error of light saturated net photosynthetic rate (empirical)
A.1300	µmol CO2 m-2 s-1	mean net photosynthetic rate at 1300 PPFD (empirical)
A.1300.se	µmol CO2 m-2 s-1	standard error of net photosynthetic rate at 1300 PPFD (empirical)
A.1000	µmol CO2 m-2 s-1	mean net photosynthetic rate at 1000 PPFD (empirical)
A.1000.se	µmol CO2 m-2 s-1	standard error of net photosynthetic rate at 1000 PPFD (empirical)
A.800	µmol CO2 m-2 s-1	mean net photosynthetic rate at 800 PPFD (empirical)
A.800.se	µmol CO2 m-2 s-1	standard error of net photosynthetic rate at 800 PPFD (empirical)
A.500	µmol CO2 m-2 s-1	mean net photosynthetic rate at 500 PPFD (empirical)
A.500.se	µmol CO2 m-2 s-1	standard error of net photosynthetic rate at 500 PPFD (empirical)
A.300	µmol CO2 m-2 s-1	mean net photosynthetic rate at 300 PPFD (empirical)
A.300.se	µmol CO2 m-2 s-1	standard error of net photosynthetic rate at 300 PPFD (empirical)
A.200	µmol CO2 m-2 s-1	mean net photosynthetic rate at 200 PPFD (empirical)
A.200.se	µmol CO2 m-2 s-1	standard error of net photosynthetic rate at 200 PPFD (empirical)
A.100	µmol CO2 m-2 s-1	mean net photosynthetic rate at 100 PPFD (empirical)
A.100.se	µmol CO2 m-2 s-1	standard error of net photosynthetic rate at 100 PPFD (empirical)
A.50	µmol CO2 m-2 s-1	meannet photosynthetic rate at 50 PPFD (empirical)
A.50.se	µmol CO2 m-2 s-1	standard error of net photosynthetic rate at 50 PPFD (empirical)
A.20	µmol CO2 m-2 s-1	mean net photosynthetic rate at 20 PPFD (empirical)
A.20.se	µmol CO2 m-2 s-1	standard error of net photosynthetic rate at 20 PPFD (empirical)
A.0	µmol CO2 m-2 s-1	mean net photosynthetic rate at 0 PPFD (empirical)
A.0.se	µmol CO2 m-2 s-1	standard error of net photosynthetic rate at 0 PPFD (empirical)
Cond.800	mol H2O m-2 s-1	mean stomatal conductance to water at 800 PPFD
Cond.800.se	mol H2O m-2 s-1	standard error of stomatal conductance to water at 800 PPFD
Cond.max	mol H2O m-2 s-1	mean maximum stomatal conductance to water during measurment
Cond.max.se	mol H2O m-2 s-1	standard error of maximum stomatal conductance to water during measurment
Ci.800	Pa	mean intercellular CO2 concentration at 800 PPFD
Ci.800.se	Pa	standard error intercellular CO2 concentration at 800 PPFD
Tr.800	mmol H2O m-2 s-1	mean transpiration rate at 800 PPFD
Tr.800.se	mmol H2O m-2 s-1	standard error of transpiration rate at 800 PPFD

## Sheet: Table S2
Species.Code	nativity	habit	muAmax	Amax2.5	Amax97.5	sdAmax	muRd	Rd2.5	Rd97.5	sdRd	muLCPT	LCPT2.5	LCPT97.5	sdLCPT	muAQY	AQY2.5	AQY97.5	sdAQY	muPNUE	PNUE2.5	PNUE97.5	sdPNUE	muPEUE	PEUE2.5	PEUE97.5	sdPEUE	muWUE	WUE2.5	WUE97.5	sdWUE	muA.R	A.R2.5	A.R97.5	sdA.R	muAmass	Amass2.5	Amass97.5	sdAmass	muRdmass	Rdmass2.5	Rdmass97.5	sdRdmass	Thickness	Thickness.se	Chlor	Chlor.se	Larea	Larea.se	SLA
AcePse	invasive	deciduous	11.9479	11.4439	12.4973	0.26482	0.688133	0.525528	0.845239	0.0822561	10.562	8.47683	12.5359	1.02778	0.0650423	0.0600901	0.0701881	0.00259631	7.53547	7.21758	7.88197	0.16702	176.713	169.258	184.838	3.91675	5.27026	5.04793	5.5126	0.116813	17.6117	14.2158	22.5329	2.15443	0.268671	0.257337	0.281025	0.00595497	0.0154739	0.0118175	0.0190067	0.00184968	0.175532	0.0121867	48.4074	0.963853	165.175	7.87353	224.868
AriSer	native	deciduous	11.2481	10.5824	11.9214	0.334051	0.777038	0.554256	0.99379	0.111347	12.5251	9.39641	15.3516	1.50254	0.0619363	0.0555824	0.06887	0.00340704	10.1288	9.52932	10.735	0.300807	228.705	215.17	242.394	6.79215	5.71939	5.38091	6.06174	0.169856	14.7722	11.4057	19.9552	2.16253	0.33724	0.317282	0.357427	0.0100155	0.0232971	0.0166176	0.0297957	0.0033384	0.150146	0.00899847	36.4438	1.55794	70.7559	12.7813	299.819
CopRot	native	evergreen	5.82088	5.27679	6.3621	0.274042	0.668618	0.363013	0.964256	0.151313	10.3984	5.98636	14.4902	2.13532	0.0641716	0.0549838	0.0747456	0.00500102	5.81207	5.2688	6.35247	0.273628	136.398	123.648	149.08	6.42151	5.40938	4.90375	5.91234	0.254669	9.19876	6.33471	15.1922	2.54562	0.190226	0.172445	0.207913	0.00895569	0.0218504	0.0118632	0.0315118	0.0049449	0.154825	0.00931159	36.915	1.91632	2.0985	0.295713	326.799
ElaHoo	native	evergreen	8.10807	6.94497	9.35422	0.618756	0.614987	0.365071	0.868416	0.124655	9.55517	6.08899	12.7442	1.69782	0.0641602	0.056924	0.0723071	0.00400739	3.35301	2.87202	3.86834	0.25588	33.3928	28.6026	38.525	2.54832	16.9998	14.5612	19.6126	1.29732	13.7699	9.35108	22.0397	3.29687	0.0522708	0.0447726	0.0603045	0.00398897	0.00396468	0.00235352	0.00559848	0.000803621	0.33305	0.00682134	59.3225	1.14263	7.82975	0.586068	64.4677
FraExc	invasive	deciduous	16.8511	15.8621	17.9225	0.525052	0.642932	0.430099	0.840945	0.105424	10.9121	7.84007	13.6628	1.48673	0.0587505	0.0522874	0.0651889	0.00324887	8.30526	7.8178	8.83329	0.258777	206.744	194.61	219.888	6.44178	7.64918	7.20023	8.1355	0.238335	26.9844	19.9677	39.2259	4.96476	0.310782	0.292541	0.330541	0.00968342	0.0118575	0.00793222	0.0155094	0.00194432	0.176906	0.0144686	37.8375	1.14619	154.929	11.8383	184.428
FucExc	native	deciduous	14.6822	13.7836	15.5897	0.468206	0.568237	0.365529	0.762525	0.100775	9.66176	6.65155	12.4409	1.45962	0.0586211	0.0527663	0.0644118	0.00296707	10.0376	9.42332	10.6581	0.320094	225.014	211.243	238.923	7.17557	5.00884	4.70229	5.31846	0.159729	26.7319	19.2422	39.5788	5.35651	0.322485	0.302749	0.342419	0.0102839	0.012481	0.00802863	0.0167484	0.00221346	0.247875	0.00968082	46.7833	1.08023	34.7289	3.06499	219.644
GriLit	native	evergreen	4.94756	4.41072	5.50415	0.274524	0.842437	0.589054	1.10252	0.134351	13.8832	10.1697	17.7417	1.92589	0.0606355	0.0522601	0.0692473	0.00430337	2.81947	2.51354	3.13666	0.156444	28.875	25.7419	32.1234	1.60218	6.20306	5.52999	6.90089	0.344188	6.0051	4.6571	8.02857	0.9049	0.0435155	0.0387938	0.0484109	0.00241453	0.00740953	0.00518094	0.00969709	0.00118166	0.523567	0.0480409	67.0325	1.84541	23.9495	3.05535	87.9535
MelRam	native	evergreen	6.85916	6.20428	7.5243	0.336502	0.69162	0.501507	0.874182	0.0948401	13.1253	10.2027	15.8123	1.42125	0.0525911	0.0463635	0.0583893	0.00310808	7.55859	6.83693	8.29155	0.370815	192.636	174.244	211.316	9.45046	3.70715	3.35321	4.06664	0.181868	10.0999	7.85549	13.5265	1.45124	0.251645	0.227619	0.276047	0.0123454	0.0253738	0.018399	0.0320715	0.00347944	0.160771	0.00495715	41.1	1.4915	50.6183	3.71917	366.874
MelSim	native	evergreen	8.87539	8.14283	9.68225	0.39668	1.12241	0.898676	1.34306	0.113563	20.3894	17.1853	23.335	1.55734	0.0550279	0.0484209	0.0614729	0.00334667	6.47896	5.94419	7.06796	0.289573	149.066	136.762	162.618	6.66242	4.62001	4.23868	5.04001	0.206488	7.98382	6.57392	9.84402	0.840696	0.225238	0.206647	0.245715	0.0100669	0.0284843	0.0228065	0.0340839	0.00288198	0.183667	0.0134589	51.62	3.70945	0.856286	0.0604785	253.779
PenCor	native	evergreen	7.51136	6.69532	8.31041	0.404644	0.521872	0.286684	0.758036	0.120547	8.7455	5.18484	12.039	1.77727	0.0593821	0.0521135	0.0666223	0.00364837	4.52249	4.03116	5.00359	0.243631	112.346	100.141	124.297	6.05218	6.52878	5.81949	7.2233	0.351711	15.2893	10.1406	25.8463	4.41205	0.16115	0.143642	0.178293	0.00868128	0.0111963	0.00615055	0.016263	0.00258622	0.258083	0.027471	52.151	4.57907	3.41667	1.18032	214.541
PitEug	native	evergreen	8.86687	8.24691	9.49234	0.318603	0.599036	0.351885	0.837313	0.127099	9.4896	5.94497	12.8151	1.77359	0.0628946	0.0556375	0.0704751	0.00384691	6.55065	6.09263	7.01273	0.235377	102.624	95.4488	109.863	3.68748	5.4557	5.07424	5.84054	0.196033	15.5426	10.7924	24.8137	3.78714	0.145208	0.135055	0.155451	0.00521759	0.00981009	0.00576264	0.0137122	0.00208143	0.217994	0.0169754	38.3565	0.935575	22.6015	1.18602	163.765
PitTen	native	evergreen	6.55596	5.81898	7.34194	0.392173	0.78922	0.543366	1.03702	0.121691	13.5476	9.97794	17.125	1.79963	0.0581982	0.0504516	0.0657368	0.00386621	4.8181	4.27648	5.39573	0.288215	62.3014	55.2978	69.7705	3.72682	7.93316	7.04137	8.88424	0.474556	8.49271	6.43604	11.6474	1.34084	0.0944739	0.0838538	0.1058	0.00565136	0.011373	0.0078301	0.0149439	0.00175361	0.235142	0.0191701	37.02	1.09223	9.2989	1.805	144.104
PlaReg	native	deciduous	9.37483	8.78042	9.99512	0.314733	0.800857	0.610057	0.988137	0.0958913	13.2352	10.6092	15.6742	1.28167	0.0604289	0.0546566	0.0664208	0.00298196	5.21205	4.88158	5.55691	0.17498	141.071	132.126	150.405	4.73605	4.75277	4.45142	5.06723	0.15956	11.8686	9.58342	15.2256	1.43298	0.193757	0.181472	0.206577	0.00650485	0.016552	0.0126086	0.0204226	0.00198187	0.238222	0.0200666	34.6514	0.988891	10.3902	0.640997	206.678
PseArb	native	evergreen	9.50919	8.72628	10.2945	0.403972	0.846515	0.626218	1.0841	0.116948	14.8321	11.5681	18.2134	1.70345	0.0570059	0.0497582	0.0636177	0.00347822	5.77318	5.29786	6.24994	0.245258	69.4864	63.7655	75.2248	2.95194	6.18182	5.67286	6.69233	0.262618	11.439	8.95411	14.9887	1.59942	0.112534	0.103269	0.121827	0.0047807	0.0100178	0.00741081	0.0128295	0.00138399	0.277083	0.0223257	53.3132	0.444632	299.682	51.8031	118.342
PswCol	native	evergreen	5.3544	4.90949	5.82625	0.234422	1.02277	0.813212	1.23222	0.107274	17.4139	14.5601	20.1754	1.43091	0.0586944	0.0522383	0.064903	0.00320745	4.12676	3.78385	4.49042	0.180674	42.1407	38.6391	45.8543	1.84497	6.78675	6.22281	7.38482	0.297132	5.2832	4.43871	6.43022	0.507665	0.0739041	0.0677632	0.0804168	0.00323561	0.0141167	0.0112244	0.0170078	0.00148064	0.300292	0.00508373	48.8417	1.89579	14.4521	0.619693	138.025
SamNig	invasive	deciduous	15.5853	14.1778	17.0539	0.740092	0.657453	0.420523	0.880087	0.118904	10.8072	7.376	13.9955	1.6814	0.0606655	0.0537905	0.0678421	0.00360997	7.54472	6.86333	8.25566	0.358272	209.701	190.762	229.461	9.95794	6.28758	5.71973	6.88006	0.298575	24.5553	17.5049	36.904	5.07329	0.302984	0.275621	0.331534	0.0143876	0.0127811	0.0081751	0.0171092	0.00231154	0.235183	0.0152036	54.7958	0.950501	86.6106	11.7965	194.403
SchDig	native	evergreen	8.68867	8.15178	9.25608	0.276174	0.709424	0.528254	0.888236	0.0917769	11.3685	9.01958	13.6414	1.1954	0.0622878	0.0565315	0.0680002	0.00293163	4.8168	4.51916	5.13136	0.153105	109.802	103.017	116.973	3.49012	4.32887	4.06139	4.61157	0.137596	12.4469	9.92759	16.2488	1.61727	0.158671	0.148866	0.169033	0.00504344	0.0129554	0.00964689	0.0162208	0.00167601	0.221692	0.00857305	52.5133	1.46161	234.5	12.5426	182.618
SopMic	native	evergreen	10.3002	9.52701	11.1299	0.41546	0.866843	0.632177	1.12319	0.126145	18.0206	14.2787	21.8849	1.95244	0.0480634	0.0397155	0.0563734	0.00425962	3.67929	3.40309	3.97566	0.148404	84.9396	78.5633	91.7816	3.42604	6.50752	6.01901	7.03172	0.262481	12.135	9.18045	16.4233	1.84186	0.143863	0.133063	0.155451	0.0058027	0.0121071	0.00882957	0.0156875	0.00176186	0.195104	0.0134131	44.6333	4.6	6.68863	0.679619	139.669
HohAng	native	evergreen	NA	NA	NA	NA	NA	NA	NA	NA	NA	NA	NA	NA	NA	NA	NA	NA	NA	NA	NA	NA	NA	NA	NA	NA	NA	NA	NA	NA	NA	NA	NA	NA	NA	NA	NA	NA	NA	NA	NA	NA	0.292643	0.00859261	38.0857	1.47368	1.56986	0.110333	165.997
[truncated: 51 more columns]
